# Supplementary material for: Heteronemin and Tetrac Induce Anti-Proliferation by Blocking EGFR-Mediated Signaling in Colorectal Cancer Cells
Source: Mar Drugs. 2022 Jul 27;20(8):482. doi: 10.3390/md20080482 (PMC9410344; doi:10.3390/md20080482)
Supplement: Supplementary file 1 [file marinedrugs-20-00482-s001.zip]

Archive with 1 entries (1 files):
- marinedrugs-1812412-supplementary.pdf
